# Supplementary material for: Evaluation of the Potential Entomopathogenic Fungi Purpureocillium lilacinum and Fusarium verticillioides for Biological Control of Forcipomyia taiwana (Shiraki)
Source: J Fungi (Basel). 2022 Aug 16;8(8):861. doi: 10.3390/jof8080861 (PMC9410248; doi:10.3390/jof8080861)
Supplement: Supplementary file 1 [file jof-08-00861-s001.zip › 20220806_Sup_Tables.xlsx]

## Sheet: Supplementary table S1
Supplementary Table S1. Primer sets for fungal molecular identification.
Region	Primer name	Amplicon Size (bp)	Sequence(5'-3')	Reference
ITS	ITS1F	550	TCCGTAGGTGAACCTGCGG	15
	ITS4R		TCCTCCGCTTATTGATATGC
Beta-tubulin	T1	1400	AACATGCGTGAGATTGTAAGT	16
	T22		TCTGGATGTTGTTGGGAATCC

## Sheet: Supplementary table S2
Supplementary Table S2. The ITS and beta-tubulin sequences of entomopathogenic fungi from NCBI Genbank.
No.	Species Name	Strain / Isolate	Genbank accession NO.
			ITS	beta-tubulin
1	Purpureocillium lilacinum	strain SCSIO z026	KX258803.1	-
2	Purpureocillium lilacinum	strain PlN13B01	MK952526.1	-
3	Purpureocillium lilacinum	isolate R38	MT420635.1	-
4	Purpureocillium sp.	strain GFR22	MT447527.1	-
5	Purpureocillium lilacinum	isolate R26	MT420625.1	-
6	Purpureocillium lilacinum	isolate PU16Z12577	MT254824.1	-
7	Purpureocillium lilacinum	strain CBS 226.73B	MH860675.1	-
8	Purpureocillium lilacinum	strain PlGD27	MH483676.1	-
9	Purpureocillium sp.	BRO-2013	KF367485.1	-
10	Purpureocillium lilacinum	isolate RSPG_58	KC478538.1	-
11	Purpureocillium lilacinum	strain FZN95	MW453213.1	-
12	Purpureocillium lilacinum	isolate RIZ5-3	MW260109.1	-
13	Purpureocillium lilacinum	isolate RIZ4-5	MW260106.1	-
14	Beauveria bassiana	strain BbGX77A01	MH483921.1	-
15	Beauveria bassiana	isolate SA1I5F1	KU751857.1	-
16	Fusarium verticillioides	strain DFRP3	MN871798.1	-
17	Fusarium verticillioides	isolate ZS112	KJ598856.1	-
18	Fusarium verticillioides	isolate ASU1	KT587649.1	-
19	Fusarium verticillioides	isolate G4	MK264336.1	-
20	Fusarium verticillioides	strain BYSTW11	MG820082.1	-
21	Fusarium oxysporum	strain En3	MN726603.1	-
22	Fusarium verticillioides	isolate F8200	MN429250.1	-
23	Fusarium sp.	isolate YZ5-8	MW369607.1	-
24	Fusarium sp.	strain CDCF2523	MK649948.1	-
25	Fusarium andiyazi	strain 82-42	JQ363717.1	-
26	Fusarium verticillioides	strain M19012	-	KC964148.1
27	Fusarium verticillioides	strain CBS:576.78	-	MT011054.1
28	Fusarium verticillioides	strain M5332	-	KC964146.1
29	Fusarium pseudocircinatum	strain MICMW-31.15	-	KX912236.1
30	Fusarium nygamai	strain FRC M-7492	-	KF466441.1
31	Fusarium solani	strain PaR-3	-	MN692929.1
32	Fusarium merismoides var. crassum	strain F-241,346	-	EU860033.1
33	Fusarium sp.	CBS 110312	-	EU926356.1
34	Fusarium oxysporum	isolate F1A	-	MT565424.1
35	Fusarium lactis	-	-	FR870320.1
36	Fusarium sp.	UMAF_0927	-	KP753386.1
37	Paecilomyces sp. KJ-2012	strain GZU-BCECG102-8	-	JQ965111.1
38	Purpureocillium lilacinum	strain FC18	-	MT792846.1
39	Purpureocillium lilacinum	strain GZU-BCECGYN24-4-2	-	JQ965113.1
40	Purpureocillium lilacinum	strain CBS 248.36	-	JQ965114.1
41	Cordyceps cylindrica	-	-	KJ398589.1
42	Ophiodiaporthe cyatheae	isolate YMJ 1364	-	KC465403.1
43	A.chrysogenum	-	-	X72789.1
44	Muscodor fengyangensis	isolate ZJLQ023	-	HM034843.1
45	Plectosphaerella cucumerina	strain CAES PC01	-	MK164271.1
46	Phomopsis sp.	SAM11B	-	HQ586932.1
47	Phomopsis cuppatea	strain Pho32	-	HQ586929.1
48	Hypoxylon lividipigmentum	voucher YMJ 233	-	AY951735.1
49	Amphilogia gyrosa	voucher YMJ 91123101	-	EF025615.1
50	Hypoxylon polyporus	voucher YMJ 84	-	AY951749.1
51	Remersonia thermophila	strain ATCC 22073	-	KF958004.1
52*	Purpureocillium lilacinum	NCHU-NPUST-173	ON911621	OP163034
53*	Purpureocillium lilacinum	NCHU-NPUST-174	ON911622	OP163035
54*	Purpureocillium lilacinum	NCHU-NPUST-175	ON911623	OP163036
55*	Purpureocillium lilacinum	NCHU-NPUST-176	ON911624	OP163037
56*	Fusarium verticillioides	NCHU-NPUST-177	ON911625	OP163038
57*	Fusarium verticillioides	NCHU-NPUST-178	ON911626	OP163039
*= The EPF isolates in this study

## Sheet: Supplementary table S3
Supplementary Table S3. Pathogenicity screening of six selected fungal isolates against meal worms.
No.	Location	Fungal genera*	Isolate	Survival rate (%)
				1	2	3	4	5	6	7	8	9	10	(days post inoculation)
1	Pingtung	Purpureocillium	NCHU-NPUST-173	6.67	6.67	6.67	6.67	0	0	0	0	0	0
2	Pingtung	Purpureocillium	NCHU-NPUST-174	66.67	13.33	13.33	6.67	6.67	0	0	0	0	0
3	Pingtung	Purpureocillium	NCHU-NPUST-175	26.67	0	0	0	0	0	0	0	0	0
4	Pingtung	Purpureocillium	NCHU-NPUST-176	33.33	26.67	26.67	20	0	0	0	0	0	0
5	Pingtung	Fusarium	NCHU-NPUST-177	40	13.33	13.33	6.67	6.67	6.67	6.67	0	0	0
6	Pingtung	Fusarium	NCHU-NPUST-178	20	0	0	0	0	0	0	0	0	0
* Molecular identification based on ITS region
